# Supplementary material for: Comorbidities and co-medications in populations with and without chronic hepatitis C virus infection in Japan between 2015 and 2016
Source: BMC Infect Dis. 2018 May 24;18:237. doi: 10.1186/s12879-018-3148-z (PMC5968711; doi:10.1186/s12879-018-3148-z)
Supplement: Supplementary file 2 — Table S2. Non-HCV-related medications prescribed at least once during the study period by age group. Description of data: The proportions of patients who received non-HCV-related medications at least once during the study period are summarised by age for both chronic HCV patients and non-HCV patients. (XLSX 184 kb) [file 12879_2018_3148_MOESM2_ESM.xlsx]

## Sheet: By age group
	Table S2. Non-HCV-related medications prescribed at least once during the study period by age group
			Chronic HCV patients										Non-HCV patients
	Drug class	ATC Code	18-44 year group		45-64 year group		65-74 year group		≥75 year group		Total		18-44 year group		45-64 year group		65-74 year group		≥75 year group		Total
			8070		34449		39598		46850		128967		32280		137796		158392		187400		(n=515,868)
			n	%	n	%	n	%	n	%	n	%	n	%	n	%	n	%	n	%	n	%
	Sodium chloride solutions	K01B1	2767	0.342875	15222	0.441871	21104	0.532956	28867	0.616158	67960	0.526957	7896	0.24461	42788	0.310517	58945	0.372146	77600	0.414088	187229	0.36294
	Anaesthetics local, topical	N01B3	1541	0.190954	11148	0.323609	16292	0.411435	20262	0.432487	49243	0.381826	3608	0.111772	28072	0.203721	41184	0.260013	48900	0.260939	121764	0.236037
	Low osmolar angio-urography	T01A0	1465	0.181537	11556	0.335452	16280	0.411132	18816	0.401622	48117	0.373095	2750	0.0851921	23686	0.171892	32716	0.206551	34921	0.186345	94073	0.182359
	Non-narcotics and anti-pyretics	N02B0	2012	0.249318	9143	0.265407	12355	0.312011	18072	0.385742	41582	0.322424	6705	0.207714	22709	0.164802	28814	0.181916	41645	0.222225	99873	0.193602
	Proton pump inhibitors	A02B2	1278	0.158364	9337	0.271038	12863	0.32484	17648	0.376692	41126	0.318888	2587	0.0801425	19949	0.144772	28057	0.177136	39174	0.209039	89767	0.174012
	Stimulant laxatives	A06A2	1028	0.127385	7367	0.213852	12017	0.303475	17590	0.375454	38002	0.294665	2461	0.0762392	19111	0.138691	30453	0.192263	42453	0.226537	94478	0.183144
	Anaesthetics local, medical injectables	N01B1	1522	0.1886	8041	0.233418	11920	0.301025	16101	0.343671	37584	0.291423	4030	0.124845	22065	0.160128	31251	0.197302	38883	0.207487	96229	0.186538
	Plain antacids	A02A1	1066	0.132094	7665	0.222503	11957	0.30196	16494	0.35206	37182	0.288306	2655	0.0822491	16301	0.118298	26620	0.168064	35993	0.192065	81569	0.15812
	1/3 Electrolyte solutions	K01A4	1351	0.16741	7320	0.212488	11043	0.278878	17069	0.364333	36783	0.285212	3296	0.102107	17849	0.129532	26080	0.164655	38890	0.207524	86115	0.166932
	Anti-rheumatics, non-steroidal plain	M01A1	2259	0.279926	9291	0.269703	11075	0.279686	13968	0.298143	36593	0.283739	7737	0.239684	27430	0.199062	29374	0.185451	34809	0.185747	99350	0.192588
	Other electrolyte solutions	K01A9	1489	0.184511	6994	0.203025	10238	0.258548	15705	0.335219	34426	0.266937	4257	0.131877	19347	0.140403	27072	0.170918	38765	0.206857	89441	0.17338
	Plain antiflatulents and carminatives	A02A2	904	0.11202	8041	0.233418	11850	0.299258	12942	0.276243	33737	0.261594	1627	0.0504027	15907	0.115439	23673	0.149458	24839	0.132545	66046	0.128029
	Injectable cephalosporins	J01D2	1089	0.134944	6226	0.180731	9686	0.244608	15024	0.320683	32025	0.248319	3322	0.102912	16368	0.118784	23602	0.14901	33744	0.180064	77036	0.149333
	Calcium antagonists, plain	C08A0	372	0.0460967	5631	0.163459	9917	0.250442	15797	0.337182	31717	0.245931	885	0.0274164	12628	0.0916427	21675	0.136844	34597	0.184616	69785	0.135277
	Topical anti-rheumatics and analgesics	M02A0	789	0.0977695	5814	0.168771	9003	0.22736	13698	0.29238	29304	0.227221	1993	0.061741	14523	0.105395	22406	0.141459	34019	0.181531	72941	0.141395
	Non-barbiturates, plain	N05B1	946	0.117224	6403	0.185869	8965	0.2264	12481	0.266403	28795	0.223274	1549	0.0479864	10979	0.0796758	17636	0.111344	26251	0.14008	56415	0.109359
	All other antiulcerants	A02B9	1412	0.174969	6542	0.189904	8564	0.216274	11617	0.247962	28135	0.218157	4621	0.143154	19313	0.140156	22999	0.145203	28807	0.153719	75740	0.146821
	Tranquillisers	N05C0	854	0.105824	5626	0.163314	8008	0.202232	10689	0.228154	25177	0.19522	1862	0.0576828	11335	0.0822593	15759	0.0994937	21076	0.112465	50032	0.0969861
	Anti-inflammatory enzymes	V03H0	670	0.0830235	5850	0.169816	8896	0.224658	9403	0.200704	24819	0.192445	1153	0.0357187	11170	0.0810619	16800	0.106066	17215	0.0918623	46338	0.0898253
	Injectable general anaesthetics	N01A2	1076	0.133333	5451	0.158234	7933	0.200338	9770	0.208538	24230	0.187878	2712	0.0840149	14485	0.105119	20046	0.126559	22060	0.117716	59303	0.114958
	Plain antispasmodics and anticholinergics	A03A0	1175	0.145601	6774	0.196639	8411	0.21241	7764	0.16572	24124	0.187056	2998	0.0928748	16921	0.122797	19472	0.122936	15473	0.0825667	54864	0.106353
	Gastroprokinetics	A03F0	962	0.119207	4897	0.142152	7239	0.182812	9870	0.210672	22968	0.178092	2883	0.0893123	12467	0.0904743	17134	0.108175	21521	0.11484	54005	0.104688
	Loop diuretics plain	C03A2	288	0.0356877	3295	0.0956486	5501	0.138921	11019	0.235197	20103	0.155877	381	0.011803	4556	0.0330634	8101	0.0511453	19206	0.102487	32244	0.0625044
	H2 antagonists	A02B1	851	0.105452	4328	0.125635	6136	0.154957	8289	0.176926	19604	0.152008	1852	0.057373	9803	0.0711414	13312	0.0840446	17845	0.0952241	42812	0.0829902
	Angiotensin-ii antagonists, plain	C09C0	264	0.0327138	4034	0.117101	6152	0.155361	9110	0.19445	19560	0.151667	592	0.0183395	9105	0.0660759	14224	0.0898025	20328	0.108474	44249	0.0857758
	Ringer's and Ringer's lactate solutions	K01A7	701	0.0868649	3851	0.111788	5922	0.149553	9032	0.192785	19506	0.151248	1956	0.0605948	10504	0.0762286	14906	0.0941083	21616	0.115347	48982	0.0949506
	Antiseptics and disinfectants	D08A0	738	0.0914498	4121	0.119626	6005	0.151649	8340	0.178015	19204	0.148906	1853	0.057404	10372	0.0752707	15017	0.0948091	20319	0.108426	47561	0.0921961
	All other non-therapeutic products	V07A0	523	0.0648079	3549	0.103022	5908	0.149199	9004	0.192188	18984	0.1472	1378	0.042689	7596	0.055125	11574	0.0730719	17046	0.0909605	37594	0.0728752
	Plain antitussives	R05D1	832	0.103098	4337	0.125896	5993	0.151346	7535	0.160832	18697	0.144975	2467	0.076425	10927	0.0792984	14714	0.0928961	16418	0.0876094	44526	0.0863128
	Unfractionated heparins	B01B1	386	0.0478315	3580	0.103922	6234	0.157432	8297	0.177097	18497	0.143424	758	0.023482	7617	0.0552774	12447	0.0785835	16026	0.0855176	36848	0.0714291
	Heparins for flushing	B01B3	577	0.0714994	3518	0.102122	5506	0.139047	8520	0.181857	18121	0.140509	1320	0.0408922	7592	0.0550959	11822	0.0746376	18815	0.1004	39549	0.076665
	All other cns drugs	N07X0	512	0.0634449	3514	0.102006	5597	0.141346	7684	0.164013	17307	0.134197	1502	0.0465304	9915	0.0719542	15006	0.0947396	19172	0.102305	45595	0.088385
	MRI agents	T01E0	511	0.0633209	4209	0.122181	6283	0.15867	6182	0.131953	17185	0.133251	1186	0.036741	7417	0.0538259	9318	0.0588287	7677	0.0409658	25598	0.0496212
	Kanpo medicines	V03B1	635	0.0786865	3494	0.101425	5087	0.128466	7522	0.160555	16738	0.129785	2106	0.0652416	8637	0.0626796	11611	0.0733055	17302	0.0923266	39656	0.0768724
	Antidiarrhoeal micro-organisms	A07F0	763	0.0945477	3439	0.0998287	4458	0.112581	7156	0.152743	15816	0.122636	2644	0.0819083	8223	0.0596752	10085	0.0636711	15090	0.0805229	36042	0.0698667
	Expectorants	R05C0	665	0.082404	3226	0.0936457	4593	0.115991	6703	0.143074	15187	0.117759	2027	0.0627943	8378	0.0608	11981	0.0756414	17050	0.0909819	39436	0.0764459
	Systemic haemostatics	B02G0	489	0.0605948	3229	0.0937328	5006	0.126421	6386	0.136307	15110	0.117162	738	0.0228625	5710	0.0414381	9090	0.0573893	11342	0.0605229	26880	0.0521064
	Systemic antihistamines	R06A0	855	0.105948	4025	0.116839	4687	0.118365	5382	0.114877	14949	0.115913	2415	0.0748141	9578	0.0695085	10653	0.0672572	11742	0.0626574	34388	0.0666605
	Injectable corticosteroids, plain	H02A1	572	0.0708798	3278	0.0951552	4862	0.122784	5799	0.123778	14511	0.112517	1571	0.0486679	9263	0.0672226	13130	0.0828956	14540	0.077588	38504	0.0746392
	Oral cephalosporins	J01D1	861	0.106691	3197	0.0928039	4136	0.10445	5889	0.125699	14083	0.109198	3096	0.0959108	10909	0.0791678	14062	0.0887797	18131	0.0967503	46198	0.0895539
	Muscle relaxants, peripherally acting	M03A0	650	0.0805452	3186	0.0924845	4497	0.113566	5404	0.115347	13737	0.106516	1612	0.049938	8941	0.0648858	11693	0.0738232	12065	0.064381	34311	0.0665112
	Synthetic antifibrinolytics	B02A1	649	0.0804213	3260	0.0946326	4414	0.11147	5291	0.112935	13614	0.105562	1596	0.0494424	6239	0.0452771	8120	0.0512652	9353	0.0499093	25308	0.0490591
	Enemas	A06A4	409	0.0506815	2476	0.0718744	4081	0.103061	6463	0.137951	13429	0.104127	840	0.0260223	5532	0.0401463	9175	0.0579259	14017	0.0747972	29564	0.0573092
	1/2 Electrolyte solutions	K01A3	331	0.0410161	2394	0.069494	3902	0.0985403	6752	0.14412	13379	0.10374	661	0.0204771	5059	0.0367137	8585	0.054201	15572	0.083095	29877	0.057916
	Oral fluoroquinolones	J01G1	547	0.0677819	2863	0.0831084	4090	0.103288	5859	0.125059	13359	0.103585	1776	0.0550186	7947	0.0576722	11068	0.0698773	14737	0.0786393	35528	0.0688703
	Amino acid standard solutions	K01E1	327	0.0405204	2223	0.0645302	3666	0.0925804	6632	0.141558	12848	0.0996224	680	0.0210657	5343	0.0387747	8978	0.0566822	16955	0.0904749	31956	0.0619461
	Carbohydrate solutions (≤10%)	K01B3	478	0.0592317	2607	0.0756771	3922	0.0990454	5722	0.122134	12729	0.0986997	1054	0.0326518	5054	0.0366774	7999	0.0505013	12164	0.0649093	26271	0.0509258
	Potassium-sparing agents plain	C03A1	142	0.017596	2184	0.0633981	3631	0.0916966	6676	0.142497	12633	0.0979553	149	0.00461586	2114	0.0153415	3249	0.0205124	7446	0.0397332	12958	0.0251188
	Protein supplements	V06B0	200	0.0247831	2449	0.0710906	3823	0.0965453	5908	0.126105	12380	0.0959935	255	0.00789963	1644	0.0119307	2727	0.0172168	4421	0.0235912	9047	0.0175374
	Osmotic bowel cleansers with electrolytes	A06B2	405	0.0501859	3012	0.0874336	4526	0.114299	4355	0.0929562	12298	0.0953577	1049	0.0324969	9714	0.0704955	13805	0.0871572	12048	0.0642903	36616	0.0709794
	Plain topical corticosteroids	D07A0	551	0.0682776	2931	0.0850823	3970	0.100258	4755	0.101494	12207	0.0946521	1511	0.0468092	6938	0.0503498	9484	0.0598768	11413	0.0609018	29346	0.0568866
	Vitamin B1 combinations with vitamin B6 and/or vitamin B12	A11D4	285	0.035316	2051	0.0595373	3215	0.081191	5946	0.126916	11497	0.0891468	627	0.0194238	3844	0.0278963	6115	0.0386067	12733	0.0679456	23319	0.0452034
	Statins (HMG-CoA reductase inhibitors)	C10A1	265	0.0328377	2748	0.0797701	3982	0.100561	4190	0.0894344	11185	0.0867276	614	0.0190211	10816	0.0784928	16418	0.103654	19455	0.103815	47303	0.0916959
	Beta-blocking agents, plain	C07A0	215	0.0266419	2065	0.0599437	3394	0.0857114	5196	0.110907	10870	0.0842851	480	0.0148699	6223	0.045161	9825	0.0620296	14646	0.0781537	31174	0.0604302
	Inhalation general anaesthetics	N01A1	393	0.0486989	2341	0.0679555	3395	0.0857367	4528	0.0966489	10657	0.0826335	1043	0.032311	6326	0.0459084	8818	0.055672	9769	0.0521291	25956	0.0503152
	DPP-IV inhibitor antidiabetics, plain	A10N1	188	0.0232962	2729	0.0792186	3636	0.0918228	4079	0.0870651	10632	0.0824397	356	0.0110285	5807	0.042142	8813	0.0556404	9867	0.0526521	24843	0.0481577
	Varicose therapy, topical	C05B0	371	0.0459727	2343	0.0680136	3272	0.0826304	4519	0.0964568	10505	0.0814549	766	0.0237299	4268	0.0309733	6468	0.0408354	9074	0.0484205	20576	0.0398862
	Anti-gout preparations	M04A0	263	0.0325898	2500	0.072571	3103	0.0783625	4568	0.0975027	10434	0.0809044	482	0.0149318	4742	0.0344132	6339	0.040021	9153	0.048842	20716	0.0401576
	Plain iron	B03A1	613	0.0759603	1838	0.0533542	2727	0.0688671	4644	0.0991249	9822	0.076159	1553	0.0481103	3255	0.0236219	4525	0.0285684	8779	0.0468463	18112	0.0351098
	Hepatic protectors, lipotropics	A05B0	224	0.0277571	2175	0.0631368	3087	0.0779585	4282	0.0913981	9768	0.0757403	130	0.00402726	884	0.00641528	1129	0.00712789	1199	0.00639808	3342	0.0064784
	Human insulins and analogues, fast-acting	A10C1	216	0.0267658	2269	0.0658655	3400	0.0858629	3859	0.0823693	9744	0.0755542	395	0.0122367	4012	0.0291155	6385	0.0403114	8463	0.0451601	19255	0.0373254
	Narcotics	N02A0	326	0.0403965	2122	0.0615983	3202	0.0808627	3472	0.0741089	9122	0.0707313	751	0.0232652	5120	0.0371564	7423	0.0468647	7773	0.0414781	21067	0.040838
	Cardiac stimulants excluding dopaminergic agents	C01C1	268	0.0332094	1716	0.0498128	2969	0.0749785	4138	0.0883244	9091	0.0704909	745	0.0230793	4375	0.0317498	7177	0.0453116	9131	0.0487247	21428	0.0415378
	Injectable broad spectrum penicillins	J01C2	366	0.0453532	1464	0.0424976	2261	0.0570988	4805	0.102561	8896	0.0689789	698	0.0216233	3295	0.0239122	5929	0.0374324	13146	0.0701494	23068	0.0447169
	All other wound healing agents	D03A9	277	0.0343247	1721	0.0499579	2519	0.0636143	4132	0.0881964	8649	0.0670637	732	0.0226766	3712	0.0269384	5506	0.0347619	8829	0.0471131	18779	0.0364027
	Cyclo-oxygenase inhibitor platelet aggregation inhibitors	B01C1	113	0.0140025	1292	0.0375047	2618	0.0661145	4379	0.0934685	8402	0.0651484	255	0.00789963	4344	0.0315249	8488	0.0535886	14158	0.0755496	27245	0.0528139
	Anti-epileptics	N03A0	334	0.0413879	2147	0.062324	2547	0.0643214	3304	0.0705229	8332	0.0646057	1248	0.0386617	6374	0.0462568	8253	0.0521049	10536	0.056222	26411	0.0511972
	Oral corticosteroids, plain	H02A2	434	0.0537794	2091	0.0606984	2742	0.0692459	3007	0.0641836	8274	0.0641559	1048	0.0324659	5995	0.0435063	7606	0.0480201	8732	0.0465955	23381	0.0453236
	Cold preparations without anti-infectives	R05A0	496	0.0614622	2279	0.0661558	2538	0.0640941	2838	0.0605763	8151	0.0632022	1105	0.0342317	4088	0.029667	4610	0.029105	5703	0.0304322	15506	0.0300581
	Coxibs, plain	M01A3	221	0.0273854	1610	0.0467358	2461	0.0621496	3853	0.0822412	8145	0.0631557	679	0.0210347	5017	0.0364089	7329	0.0462713	10738	0.0572999	23763	0.0460641
	Whole blood and plasma fractions	K03A0	205	0.0254027	1468	0.0426137	2241	0.0565938	4053	0.0865101	7967	0.0617755	190	0.005886	1860	0.0134982	3527	0.0222675	7352	0.0392316	12929	0.0250626
	Nitrites and nitrates	C01E0	120	0.0148699	1282	0.0372144	2367	0.0597757	4074	0.0869584	7843	0.060814	275	0.00851921	4169	0.0302549	7139	0.0450717	11532	0.0615368	23115	0.044808
	All other anti-asthma and COPD products, systemic	R03X2	317	0.0392813	1596	0.0463294	2556	0.0645487	3300	0.0704376	7769	0.0602402	775	0.0240087	5678	0.0412058	9448	0.0596495	11985	0.0639541	27886	0.0540565
	Topical antibacterials	D06A0	333	0.0412639	1612	0.0467938	2179	0.055028	3561	0.0760085	7685	0.0595889	1241	0.0384449	5106	0.0370548	6093	0.0384679	9195	0.0490662	21635	0.041939
	Glucagon	H04B0	79	0.00978934	1010	0.0293187	2620	0.066165	3953	0.0843757	7662	0.0594105	129	0.00399628	2425	0.0175985	6061	0.0382658	8658	0.0462006	17273	0.0334834
	Plain vitamin b12	A11F0	256	0.0317224	1659	0.0481581	2308	0.0582858	3337	0.0712273	7560	0.0586196	761	0.023575	5226	0.0379256	7043	0.0444656	9087	0.0484899	22117	0.0428734
	Throat preparations	R02A0	406	0.0503098	1822	0.0528898	2419	0.0610889	2507	0.0535112	7154	0.0554716	937	0.0290273	4029	0.0292389	5307	0.0335055	5581	0.0297812	15854	0.0307327
	All other diagnostic tests	T02X0	149	0.0184634	1729	0.0501901	2672	0.0674782	2449	0.0522732	6999	0.0542697	403	0.0124845	3689	0.0267715	4537	0.0286441	2886	0.0154002	11515	0.0223216
	Macrolides and similar types	J01F0	443	0.0548947	1682	0.0488258	2193	0.0553816	2580	0.0550694	6898	0.0534866	1246	0.0385998	5439	0.0394714	6601	0.0416751	7240	0.0386339	20526	0.0397892
	Anti-pruritics, including topical antihistamines, anaesthetics, etc	D04A0	220	0.0272615	1448	0.0420332	2070	0.0522754	2871	0.0612807	6609	0.0512457	360	0.0111524	1854	0.0134547	2861	0.0180628	4472	0.0238634	9547	0.0185067
	Medications prescribed in ≥5% of chronic HCV patients are listed. Gray-shaded cells indicate the classes of EphMRA ATC codes starting with K (hospital solutions) or T (diagnostic agents). Both classes do not exist in WHO ATC classification. For readability, patients were categorised into four age groups: 18‒44, 45‒64, 65‒74, and ≥75 year groups.
